# Supplementary material for: Potential of Korean forest tree seed extracts as multifunctional bioresources: Evaluation of Antioxidant, anti-inflammatory, whitening, and anticancer activities
Source: PLoS One. 2026 Jul 27;21(7):e0345845. doi: 10.1371/journal.pone.0345845 (PMC13405096; doi:10.1371/journal.pone.0345845)
Supplement: S1 Dataset — Underlying numerical data for the results and statistical analyses presented in the manuscript. (XLSX) [file pone.0345845.s002.xlsx]

## Sheet: README
S1 Dataset — Raw experimental data for all assays
Manuscript:	Potential of Korean Forest Tree Seed Extracts as Multifunctional Bioresources (PONE-D-26-12098)
Sheets in this workbook:
TPC	Total polyphenol content (mg GAE·g⁻¹), n = 3 technical replicates per species
TFC	Total flavonoid content (mg QE·g⁻¹), n = 3 technical replicates per species
ABTS_DPPH	ABTS and DPPH radical scavenging activity (RC₅₀, mg·mL⁻¹), n = 3
RAW264.7_viability	RAW 264.7 macrophage cell viability (% control) at 100 µg·mL⁻¹, n = 6
NO_concentration	Nitric oxide concentration (µM) in LPS-stimulated RAW 264.7, n = 6
Tyrosinase_inhibition	Mushroom tyrosinase inhibition (%) at 1 mg·mL⁻¹, n = 3
MTT_cancer	Cancer cell viability (% mock control) for 7 cell lines × 7 species, n = 6
Calibration_curves	TPC and TFC standard curve equations and R² values
Correlation_results	Pearson correlation matrix and p-values (n = 7 species)

## Sheet: TPC
Total Polyphenol Content (TPC)
Unit: mg GAE·g⁻¹ dry weight; Standard: gallic acid; Calibration: y = 2.7628x − 0.0275, R² = 0.9993
Species	Abbreviation	Replicate 1	Replicate 2	Replicate 3	Mean	SD	Tukey HSD group
Phellodendron amurense	PA	1.58	1.545	1.56	1.5617	0.0176	e
Pinus densiflora	PD	1.655	1.7	1.67	1.675	0.0229	e
Alnus japonica	AJ	24.98	25.195	25.33	25.1683	0.1765	b
Prunus sargentii	PS	3.5183	3.4699	2.0033	2.9972	0.861	d
Cornus kousa	CK	2.8	2.87	2.855	2.8417	0.0369	d
Chamaecyparis obtusa	CO	21.31	21.61	21.585	21.5017	0.1665	c
Quercus glauca	QG	30.25	30.62	31.225	30.6983	0.4922	a

## Sheet: TFC
Total Flavonoid Content (TFC)
Unit: mg QE·g⁻¹ dry weight; Standard: quercetin; Calibration: y = 0.5599x, R² = 0.9876
Species	Abbreviation	Replicate 1	Replicate 2	Replicate 3	Mean	SD	Tukey HSD group
Phellodendron amurense	PA	1.04	1.13	1.19	1.12	0.0755	e
Pinus densiflora	PD	4.285	4.405	4.165	4.285	0.12	d
Alnus japonica	AJ	25.84	26.61	26.85	26.4333	0.5277	b
Prunus sargentii	PS	2.32	2.44	2.41	2.39	0.0624	e
Cornus kousa	CK	2.35	2.41	2.47	2.41	0.06	e
Chamaecyparis obtusa	CO	21.105	24.14	25.66	23.635	2.3191	c
Quercus glauca	QG	45.72	45.81	46.495	46.0083	0.4239	a

## Sheet: ABTS_DPPH
Antioxidant activity (ABTS and DPPH RC₅₀)
Unit: RC₅₀ in mg·mL⁻¹ (lower = stronger activity); n = 3 technical replicates
ABTS RC₅₀ (mg·mL⁻¹)
Species	Abbreviation	Replicate 1	Replicate 2	Replicate 3	Mean	SD
Phellodendron amurense	PA	36.551	36.595	38.023	37.0563	0.8371
Pinus densiflora	PD	77.206	74.367	73.564	75.0456	1.9137
Alnus japonica	AJ	0.8772	0.8609	0.8612	0.8665	0.0093
Prunus sargentii	PS	42.964	44.097	43.167	43.4094	0.6044
Cornus kousa	CK	14.232	14.715	14.396	14.4478	0.2458
Chamaecyparis obtusa	CO	0.9673	0.9574	0.9367	0.9538	0.0156
Quercus glauca	QG	0.5248	0.5182	0.5157	0.5196	0.0047
DPPH RC₅₀ (mg·mL⁻¹)
Species	Abbreviation	Replicate 1	Replicate 2	Replicate 3	Mean	SD
Phellodendron amurense	PA	217.561	205.036	197.645	206.748	10.0674
Pinus densiflora	PD	141.017	129.128	130.172	133.439	6.5837
Alnus japonica	AJ	1.2631	1.2677	1.2696	1.2668	0.0033
Prunus sargentii	PS	128.576	135.532	131.511	131.873	3.4919
Cornus kousa	CK	44.977	44.238	45.018	44.7445	0.4392
Chamaecyparis obtusa	CO	3.5535	3.6113	3.6684	3.6111	0.0575
Quercus glauca	QG	0.6148	0.6258	0.6239	0.6215	0.0059

## Sheet: RAW264.7_viability
RAW 264.7 macrophage cell viability (% control)
Treatment: extracts at 100 µg·mL⁻¹; assay: MTT; n = 6 technical replicates
Species	Abbr.	Rep 1	Rep 2	Rep 3	Rep 4	Rep 5	Rep 6	Mean	SD	Note
Phellodendron amurense	PA	99.41	87.24	80.78	75.06	100.89	96.27	89.94	10.6
Pinus densiflora	PD	86.13	73.96	92.49	80.78	78.94	103.38	85.95	10.64
Alnus japonica	AJ	78.94	77.09	76.91	77.83	69.07	85.3	77.52	5.19	Cytotoxic; excluded from NO analysis
Prunus sargentii	PS	117.48	87.7	77.83	67.32	92.68	89.45	88.74	16.86
Cornus kousa	CK	101.35	104.67	85.76	94.06	83.36	93.8	93.84	9.34
Chamaecyparis obtusa	CO	7.01	6.82	6.27	6.64	7.19	7.84	6.96	0.53	Highly cytotoxic; excluded from NO analysis
Quercus glauca	QG	86.32	80.97	81.7	83.86	86.68	83.64	83.86	2.6

## Sheet: NO_concentration
Nitric oxide (NO) concentration in LPS-stimulated RAW 264.7 cells
LPS treatment 1 µg·mL⁻¹; sample extracts 100 µg·mL⁻¹; n = 6 technical replicates; unit: µM
Treatment	Abbr.	Rep 1	Rep 2	Rep 3	Rep 4	Rep 5	Rep 6	Mean	SD	Note
Control (no LPS)	Ctrl	10	10	9.84	9.68	9.37	10	9.81	0.25	Baseline
LPS 1 µg·mL⁻¹	LPS	47.14	47.78	46.83	46.98	49.05	41.27	46.51	2.69	Induction control
Quercetin 25 µM	QCT	13.49	16.98	13.17	12.86	17.3	13.17	14.5	2.06	Positive control
Phellodendron amurense	PA	49.52	50.48	54.92	54.92	49.05	48.73	51.27	2.89
Pinus densiflora	PD	49.05	49.68	50.16	49.84	49.84	47.94	49.42	0.81
Alnus japonica	AJ									Excluded due to cytotoxicity (viability 77.5%)
Prunus sargentii	PS	31.11	33.49	37.46	40	40.79	34.13	36.16	3.86
Cornus kousa	CK	26.83	34.13	21.27	34.92	35.71	38.89	31.96	6.58
Chamaecyparis obtusa	CO									Excluded due to cytotoxicity (viability 7.0%)
Quercus glauca	QG	32.06	35.08	30.32	42.54	31.11	31.43	33.76	4.6

## Sheet: Tyrosinase_inhibition
Mushroom tyrosinase inhibition (%)
Substrate: L-DOPA; sample concentration: 1 mg·mL⁻¹ in DMSO/buffer; n = 3 technical replicates
Species/Treatment	Abbr.	Rep 1	Rep 2	Rep 3	Mean	SD	Tukey HSD
Phellodendron amurense	PA	34.19	35.9	41.03	37.04	3.56	c
Pinus densiflora	PD	35.9	38.46	44.44	39.6	4.39	c
Prunus sargentii	PS	34.19	35.9	43.59	37.89	5.01	c
Cornus kousa	CK	41.88	39.32	45.3	42.17	3	c
Alnus japonica	AJ	65.81	59.83	65.81	63.82	3.45	b
Chamaecyparis obtusa	CO	53.42	53.85	52.99	53.42	0.6	b
Quercus glauca	QG	54.7	59.83	60.68	58.4	3.24	b
Ascorbic acid (positive)	AsA	98.29	98.06	98.58	98.31	0.26	a

## Sheet: MTT_cancer
Cancer cell viability (% mock control) — MTT assay
Extract concentration: 100 µg·mL⁻¹; n = 6 technical replicates per species per cell line
Cell line	Species	Abbr.	Rep 1	Rep 2	Rep 3	Rep 4	Rep 5	Rep 6	Mean ± SD
A549
	Phellodendron amurense	PA	95.4843	96.3583	82.2651	85.9796	85.8704	87.3999	88.89 ± 5.21
	Pinus densiflora	PD	83.9039	89.6941	84.3409	83.1391	80.2986	89.3664	85.12 ± 3.37
	Prunus sargentii	PS	89.6941	100.182	90.6773	88.7109	86.7444	96.5768	92.10 ± 4.71
	Cornus kousa	CK	74.8361	70.1384	65.6591	67.0794	59.2134	72.2141	68.19 ± 5.04
	Alnus japonica	AJ	97.4508	81.9374	75.9286	75.0546	58.9949	70.0291	76.57 ± 11.68
	Chamaecyparis obtusa	CO	7.64749	6.99199	6.55499	6.22724	7.10124	6.22724	6.79 ± 0.51
	Quercus glauca	QG	64.7851	4.91624	4.91624	57.1377	70.4661	65.7684	44.66 ± 28.38
B16F10
	Phellodendron amurense	PA	96.8211	87.6139	87.7108	90.8122	93.6228	96.7242	92.22 ± 3.81
	Pinus densiflora	PD	105.834	97.2088	95.0766	95.0766	87.8077	102.345	97.22 ± 5.75
	Prunus sargentii	PS	106.222	96.3365	97.6934	106.319	103.896	104.962	102.57 ± 4.03
	Cornus kousa	CK	57.0847	68.1334	66.0012	68.2303	61.8337	61.7368	63.84 ± 4.01
	Alnus japonica	AJ	111.456	96.2396	106.804	96.8211	91.2968	106.125	101.46 ± 7.10
	Chamaecyparis obtusa	CO	6.10583	6.88118	6.88118	6.29967	6.88118	7.07501	6.69 ± 0.35
	Quercus glauca	QG	113.394	110.777	103.412	111.746	116.98	111.359	111.28 ± 4.07
Caco-2
	Phellodendron amurense	PA	104.254	94.0626	95.4652	89.5746	95.4652	94.9042	95.62 ± 4.36
	Pinus densiflora	PD	99.5792	101.636	87.237	94.9977	92.5666	89.7616	94.30 ± 5.09
	Prunus sargentii	PS	103.319	91.8186	87.05	91.7251	86.863	85.6475	91.07 ± 5.98
	Cornus kousa	CK	73.2118	76.2038	72.4638	68.5367	71.4353	68.4432	71.72 ± 2.70
	Alnus japonica	AJ	90.5096	100.888	99.7662	88.546	93.5016	96.0262	94.87 ± 4.52
	Chamaecyparis obtusa	CO	7.48013	7.66713	7.76064	7.29313	7.66713	10.3787	8.04 ± 1.06
	Quercus glauca	QG	97.3352	89.87	93.7821	86.115	91.2576	80.8789	89.87 ± 5.79
HCT15
	Phellodendron amurense	PA	92.2613	102.412	90.0503	88.3417	88.4422	100.603	93.69 ± 5.71
	Pinus densiflora	PD	82.6131	85.0251	77.2864	79.0955	78.0905	83.5176	80.94 ± 2.92
	Prunus sargentii	PS	91.8593	96.1809	91.7588	89.3467	89.1457	100.101	93.07 ± 3.91
	Cornus kousa	CK	67.9397	69.0452	65.5276	65.2261	72.1608	79.4975	69.90 ± 4.88
	Alnus japonica	AJ	75.5779	85.5276	76.8844	80.7035	76.6834	72.4623	77.97 ± 4.15
	Chamaecyparis obtusa	CO	6.63317	7.73869	6.63317	7.33668	7.43719	6.63317	7.07 ± 0.45
	Quercus glauca	QG	104.925	115.377	96.9849	100.704	90.3518	103.417	101.96 ± 7.66
LNCaP-LN3
	Phellodendron amurense	PA	77.7565	77.1294	78.8016	76.1888	78.07	83.5046	78.58 ± 2.35
	Pinus densiflora	PD	82.564	87.7896	85.8039	89.5663	82.0415	89.8798	86.27 ± 3.11
	Prunus sargentii	PS	89.7753	99.2858	98.3452	93.0152	93.6422	102.944	96.17 ± 4.43
	Cornus kousa	CK	13.1684	19.2301	18.7075	16.1993	13.5865	13.691	15.76 ± 2.47
	Alnus japonica	AJ	38.3557	37.9376	31.2489	28.9497	35.5339	38.6692	35.12 ± 3.75
	Chamaecyparis obtusa	CO	7.83836	8.2564	7.62933	8.04738	8.36091	9.197	8.22 ± 0.50
	Quercus glauca	QG	73.2625	77.1294	75.1437	75.0392	72.7399	70.2317	73.92 ± 2.18
MDA-MB-231
	Phellodendron amurense	PA	107.643	104.09	102.691	95.2637	92.8956	99.3541	100.32 ± 5.08
	Pinus densiflora	PD	98.8159	88.3746	92.0344	93.2185	90.6351	92.465	92.59 ± 3.19
	Prunus sargentii	PS	95.5867	90.3122	80.732	83.5307	84.0689	87.2982	86.92 ± 4.91
	Cornus kousa	CK	73.9505	69.1066	62.4327	65.5544	64.0474	62.648	66.29 ± 4.09
	Alnus japonica	AJ	117.115	114.532	100.861	104.844	99.4618	108.504	107.55 ± 6.57
	Chamaecyparis obtusa	CO	6.88913	6.67384	7.21206	7.96555	7.53498	7.3197	7.27 ± 0.42
	Quercus glauca	QG	105.813	113.025	100.969	96.0172	106.351	109.15	105.22 ± 5.49
SK-OV-3
	Phellodendron amurense	PA	102.518	98.7056	105.484	102.518	103.224	105.201	102.94 ± 2.23
	Pinus densiflora	PD	98.4232	89.1033	99.1292	98.5644	96.0226	99.5528	96.80 ± 3.62
	Prunus sargentii	PS	99.1292	100.259	100.824	97.1523	101.671	101.106	100.02 ± 1.51
	Cornus kousa	CK	105.766	102.377	96.305	99.2704	95.0341	101.389	100.02 ± 3.64
	Alnus japonica	AJ	113.674	113.109	115.086	109.438	110.285	123.135	114.12 ± 4.47
	Chamaecyparis obtusa	CO	10.1671	10.1671	8.89621	9.74347	9.88468	10.4495	9.88 ± 0.50
	Quercus glauca	QG	95.7402	99.2704	104.072	97.8583	96.4462	106.331	99.95 ± 3.93

## Sheet: Calibration_curves
Standard curves for TPC and TFC
TPC: gallic acid standard curve
Standard	Concentration (mg·mL⁻¹)	Mean absorbance
S1	0.02	0.046
S2	0.05	0.09925
S3	0.1	0.2325
S4	0.2	0.5345
S5	0.5	1.35375
Regression	Slope	2.7628
	Y-intercept	-0.0275
	R²	0.9993
	Equation:	y = 2.7628x − 0.0275, R² = 0.9993
TFC: quercetin standard curve
Standard	Concentration (ppm)	Mean absorbance
S1	20	0.02225
S2	50	0.04075
S3	100	0.07
S4	200	0.11375
S5	500	0.27475
Regression	Slope	0.5599
	Y-intercept	0
	R²	0.9876
	Equation:	y = 0.5599x, R² = 0.9876

## Sheet: Correlation_results
Pearson correlation among bioactivity variables (n = 7 species)
Variables: TPC, TFC, ABTS RC₅₀, DPPH RC₅₀, NO concentration (µM), Tyrosinase inhibition (%), Mean cancer cell viability (% across 7 cell lines)
Convention: Lower-is-better = ABTS RC₅₀, DPPH RC₅₀, NO concentration, Mean cancer cell viability.
Correlation matrix (r values; *, **, *** indicate p<0.05, 0.01, 0.001)
	TPC	TFC	ABTS RC₅₀	DPPH RC₅₀	NO (µM)	Tyr. inh.	Cancer viability
TPC	1.000	+0.972***	-0.781*	-0.823*	-0.339	+0.952***	-0.267
TFC	+0.972***	1.000	-0.693	-0.765*	-0.299	+0.879**	-0.164
ABTS RC₅₀	-0.781*	-0.693	1.000	+0.793*	+0.510	-0.777*	+0.454
DPPH RC₅₀	-0.823*	-0.765*	+0.793*	1.000	+0.552	-0.862*	+0.485
NO (µM)	-0.339	-0.299	+0.510	+0.552	1.000	-0.218	+0.872*
Tyr. inh.	+0.952***	+0.879**	-0.777*	-0.862*	-0.218	1.000	-0.241
Cancer viability	-0.267	-0.164	+0.454	+0.485	+0.872*	-0.241	1.000
p-value matrix
	TPC	TFC	ABTS RC₅₀	DPPH RC₅₀	NO (µM)	Tyr. inh.	Cancer viability
TPC	—	0.0003	0.0383	0.0228	0.4575	0.0009	0.5629
TFC	0.0003	—	0.0842	0.0450	0.5141	0.0091	0.7249
ABTS RC₅₀	0.0383	0.0842	—	0.0333	0.2424	0.0400	0.3065
DPPH RC₅₀	0.0228	0.0450	0.0333	—	0.1990	0.0125	0.2698
NO (µM)	0.4575	0.5141	0.2424	0.1990	—	0.6381	0.0105
Tyr. inh.	0.0009	0.0091	0.0400	0.0125	0.6381	—	0.6033
Cancer viability	0.5629	0.7249	0.3065	0.2698	0.0105	0.6033	—
